# Supplementary material for: Evaluation of Spinning Cone Column Distillation as a Strategy for Remediation of Smoke Taint in Juice and Wine
Source: Molecules. 2022 Nov 21;27(22):8096. doi: 10.3390/molecules27228096 (PMC9697475; doi:10.3390/molecules27228096)
Supplement: Supplementary file 1 [file molecules-27-08096-s001.zip]

Archive with 1 entries (1 files):
- molecules-1959740-supplementary.pdf
